# Supplementary material for: Discordance of Biomarker Expression Profile between Primary Breast Cancer and Synchronous Axillary Lymph Node Metastasis in Preoperative Core Needle Biopsy
Source: Diagnostics (Basel). 2024 Jan 25;14(3):259. doi: 10.3390/diagnostics14030259 (PMC10854870; doi:10.3390/diagnostics14030259)
Supplement: Supplementary file 1 [file diagnostics-14-00259-s001.zip]

Archive with 1 entries (1 files):
- diagnostics-2762671-supplementary.pdf
